# Supplementary material for: A Comparison of Facial Color Pattern and Gazing Behavior in Canid Species Suggests Gaze Communication in Gray Wolves (Canis lupus)
Source: PLoS One. 2014 Jun 11;9(6):e98217. doi: 10.1371/journal.pone.0098217 (PMC4053341; doi:10.1371/journal.pone.0098217)
Supplement: Table S1 — List of studied species and source of the facial images. The number from SI1 to SI26 before parentheses is the literature number in the reference list of Table S1. The number in parentheses is the number of the studied images. (XLSX) [file pone.0098217.s001.xlsx]

## Sheet: Table1
Table S1: List of studied species and source of the facial images
Name		Source of Images (number of used images)	Sociality	Hunting
				Behavior
Arctic Fox	Alopex lagopus	SI1(1), SI2(1), SI3(2), SI4(2), SI5(1), SI6(1)	solo/pair	solo/pair
African Wild Dog	Lycaon pictus	SI7(5), SI8(1), SI9(3), SI10(2), Brookfeild zoo(3), San Diego Zoo(2)	group	group
Bengal Fox	Vulpes bengalensis	SI6(1)	solo/pair	solo/pair
Bat-eared Fox	Otocyon megalotis	SI2(2), SI6(3), SI8(1), SI10(2), SI11(1), SI12(2), Sandiego Zoo(1), San Diego Zoo-Wild Park(3)	group	solo/pair
Black-baked Jackal	Canismesomelas	SI2(1), SI8(1) ,SI10(2), SI11(1), SI12(1), SI13(1), SI14(1), Nagoya Higashiyama Zoo(1), Tanzania (1 by Dr. Idani)	group	group
Bush Dog	Speothos venaticus	SI2(1), Nagoya Higashiyama Zoo(2), Kyoto City Zoo(2), Tierpark(1), Yokohama Zoological Garden(8)	group	group
Cape Fox	Vulpes chama	SI10(2), SI11(1), SI14(1)	solo/pair	solo/pair
Chilla	Pseudalopex griseus	SI6(1), Santiago Zoo(1 by Ms. Yoshida)	solo/pair	solo/pair
Corsac Fox	Vulpes corsac	SI6(2), SI15(1)	group	group
Coyote	Canis latrans	SI4(3), SI5(4), SI6(2), SI16(1), Tennoji Zoo(1), Wolf Park-IN(2)	group	group
Crab-eating Fox	Cerdocyon thous	SI6(1)	group	solo/pair
Dhole	Cuon alpinus	Arignar Anna Zoological Park(2), Tennoji Zoo(2), Tierpark(1), Yokohama Zoological Garden(8)	group	group
Dingo	Canis dingo	SI2(3), SI6(1), SI17(1), Tierpark(1)	group	group
Ethiopian Wolf	Canis simensis	2009Wolf calendar WWF(1), SI18(3), SI19(3)	group	solo/pair
Fennec Fox	Vulpes zerda	SI2(1), SI6(1), SI11(1), SI13(1), Hamura zoo(1), Kyoto City Zoo(1)	group	solo/pair
Golden Jackal	Canis aureus	SI6(1), SI8(1), SI13(1), SI20(3), SI21(1), SI22(1), Arignar Anna Zoological Park(3)	group	group
Gray Fox	Urocyon cinereoargenteus	SI5(2), SI16(2)	solo/pair	solo/pair
Gray Wolf	Canis lupus	2003WolfCalendar(2), 2007Calendar(9), 2008Calendar Wolf Park-IN(2)	group	group
		2009Calendar Wolf Heaven(9), 2009Wolf CalendarTimmber(7), 2009Wolf calendar WWF(4)
		SI2(1), SI3(3), SI4(2), SI5(1), SI6(2), SI23(8), SI24(1), SI25(1), SI26(10)
		photo-postcard(3), photo-Wolf Heaven-WA (12), photo-Wolf Park-IN(1)
		Brookfeild Zoo(2), Calfornia Wolf Center(4), Gunma Safari Park(4), Hamura Zoo(2),
		Nagoya Higashiyama Zoo(7), Howlin’Ks nature school(3), Sapporo Maruyama Zoo(1),
		San Diego Zoo(1),Tama Zoological Park (14), Tennoji zoo(2), Tierpark(2), Wolf Heaven-WA(1),
		Wolf Park-IN(2), Zhengzhou Zoo(2 by Mr.&Mrs. Nagami),Denali N.P.(1 by Dr. Takeuchi),
		Wolf Park-OR (1 by Ms.Kishi), Wild Park-AL(1 by Mr.Bodington)
KitFox/Swift Fox	Vulpes macrotis/velox	SI2(1), SI3(2), SI6(1), SI25(1)	solo/pair	solo/pair
Manned Wolf	Chysocyon brachyurus	SI6(1), Tierpark(2)	solo/pair	solo/pair
Racoon Dog	Nyctereutes procyonoides	SI2(1), SI6(2), Kyoto City Zoo(1), Tama Zoological Park(3), Yagiyama Zoological Park(1),	solo/pair	solo/pair
		Yokohama Zoological Garden(2)
Red Fox	Vulpes vulpes	2008Calendar Wolf Park-IN(1), postcard(1), SI1(2), SI2(1), SI3(1), SI4(7), SI5(2), SI6(2), SI16(2), SI25(1),	solo/pair	solo/pair
		Denali N.P.(1), Hokkaido road(1), Kyoto City Zoo(2)
Red Wolf	Canis rufus	SI5(1), SI6(2), SI16(2), photo-Wolf Heaven-WA(4), Point Defiance Zoo & Aquarium(2)	group	group
Ruppell's Fox	Vulpes rueppellii	SI6(1), SI11(1)	solo/pair	solo/pair
Side-striped Jackal	Canis adustus	SI8(1), SI10(2), SI12(1)	group	solo/pair
The number from SI1 to SI26 before parentheses is the literature number in the reference list for Table S1. The number in parentheses is the number of the studied images.
SI1 Alaska geographic society (1996) Mammals of Alaska. Anchorage: Alaska geographic society. 176 p.
SI2 Macdonald, DW (ed.), Hayashi, Y. (trans.) (1986) the Encyclopaedia of animals 1. Tokyo: Heibonsha. 181 p.
SI3 Whitaker Jr. JO (1996) Field guide to North American mammals. New York: Knopf. 937 p.
SI4 Tighem KV (1999) Predators, wild dogs & cats. Alberta: Altitude. 160 p.
SI5 Bauer EA (1994) wild dogs, the wolves, coyotes, and foxes of North America. San Francisco: Chronicle Books. 119 p.
SI6 Imaizumi T (1993) Wild dogs: yasei no inu hyakka. Tokyo: Date house. 159 p.
SI7 De La Harpe R, De La Harpe P (2009) In search of the African wild dog, the right to survive. Cape Town: Sunbird. 160 p.
SI8 Briggs P (2007) East African wildlife: a vistor's guide. England/Guilford: Bradt. 282 p.
SI9 Conniff R, Johns C (1995) Africa’s wild dogs. In: Ohgawara N, editor. National geographic magazine May 5. Tokyo: Nikkei national geographic. pp. 66-93.
SI10 Cillié B (2007) the Mammal guide of southern Africa. Pretoria: Briza. iv+224 p.
SI11 Stuart C, Stuart T (2006) Field guide of the larger mammals of Africa. Cape Town: Struik. 320 p.
SI12 Withers MB, Hosking D (2000) Wildlife of East Africa. Princeton: Princeton Univ. 248 p.
SI13 Alden PC, Estes RD, Schlitter D, McBride B (1995) Field guide to African wildlife. New York: Knopf. 998 p.
SI14 Stuart C, Stuart T (2001) Field Guide to the Mammals of Southern Africa. Cape Town: Struik. 304 p.
SI15 Stam W (2005) Vulpes corsac. (photo) Wikipedia. Available: http://en.wikipedia.org/wiki/. Accessed 25 July 2012.
SI16 Tekiela S (2005) Mammals of Florida field guide. Cambridge: Adventure Publications. 300 p.
SI17 Blaszkiewitz B (2008) Wegweiser durch den Tierpark. Berlin: Tierpark Berlin. 146 p.
SI18 Morell V, Shah A (photo) (2006) Africa's Last Wolves. In: Ohgawara N, editor. National geographic magazine April 12. Tokyo: Nikkei national geographic. pp. 110-121.
SI19 McGavan GC, Hayashi Y (trans.) (2008) Zetsumetsu-kiki-doubuttu-zukan. Tokyo: Radomhouse kondansya. 191 p.
SI20 Univ. Michigan (1995) Animal diversity web. Available: http://animaldiversity.ummz.umich.edu/. Accessed 22 May 2012.
SI21 Shepherd A (2006) the Shepherd group. Available: http://people.cryst.bbk.ac.uk/~ubcg60a/. Accessed 28 December 2006.
SI22 Wildscreen (2003) ARKive. Available: http://www.arkive.org/. Accessed 24 April 2006.
SI23 Brandenburg J (1993) Brother wolf –a forgotten promise–. Minocqua: North Word. 160 p.
SI24 Mech LD (photo), Knight E (ed.) (1992) an International wolf center book: wolves of the high Arctic. Stillwater: Voyageur. 128 p.
SI25 Eder T (2002) Mammals of Washington and Oregon. Alberta: Lone pine. 351 p.
SI26 Obee B, Kitchin T (photo), Hurst V (photo) (1994) Wolf: wild hunter of North America. Toronto: Keyporter. 128 p.
